# Supplementary material for: Long-Term Stability of Polymer-Coated Surface Transverse Wave Sensors for the Detection of Organic Solvent Vapors
Source: Sensors (Basel). 2017 Nov 3;17(11):2529. doi: 10.3390/s17112529 (PMC5713134; doi:10.3390/s17112529)
Supplement: Supplementary file 1 [file sensors-17-02529-s001.zip]

Archive with 2 entries (2 files):
- Sensors-232631_Supplementary-Materials_Table-S1.pdf
- Sensors-232631_Supplementary-Materials_Table-S2.pdf
